# Supplementary material for: The Impact of Tumor Cell-Intrinsic Expression of Cyclic GMP-AMP Synthase (cGAS)-Stimulator of Interferon Genes (STING) on the Infiltration of CD8+ T Cells and Clinical Outcomes in Mismatch Repair Proficient/Microsatellite Stable Colorectal Cancer
Source: Cancers (Basel). 2023 May 18;15(10):2826. doi: 10.3390/cancers15102826 (PMC10216055; doi:10.3390/cancers15102826)
Supplement: Supplementary file 1 [file cancers-15-02826-s001.zip]

Archive with 1 entries (1 files):
- cancers-2284600-supplementary.pdf
